# Supplementary material for: Associations between vaginal microecological status and high-risk human papillomavirus positivity in women from Eastern China: a retrospective cross-sectional study
Source: Front Med (Lausanne). 2026 Jul 10;13:1890816. doi: 10.3389/fmed.2026.1890816 (PMC13395778; doi:10.3389/fmed.2026.1890816)
Supplement: Supplementary file 1 [file Table_1.XLSX]

## Sheet: Sheet1
Table S1. Age-specific prevalence of hrHPV infection.
		Total n	hrHPV		95% CI	χ2	P-value
			Negative (%)	Positive (%)
Age groups（years）	≤20	141	91(64.54)	50(35.46)	27.59–43.95	53.952	<0.001
	21-30	4033	3,358(83.26)	675(16.74)	15.60–17.93
	31-40	5319	4,546(85.47)	773(14.53)	13.60–15.51
	41-50	2444	2,067(84.57)	377(15.43)	14.02–16.92
	>50	2422	2,001(82.62)	421(17.38)	15.89–18.95
Total		14359	12,063(84.01)	2,296(15.99)	15.39–16.60
hrHPV, high-risk human papillomavirus. Correlation analyses were performed using the chi-square test. 95% CIs for proportions were calculated using the exact binomial (Clopper–Pearson) method. Bold values indicate P < 0.05.
