# Supplementary material for: Associations between vaginal microecological status and high-risk human papillomavirus positivity in women from Eastern China: a retrospective cross-sectional study
Source: Front Med (Lausanne). 2026 Jul 10;13:1890816. doi: 10.3389/fmed.2026.1890816 (PMC13395778; doi:10.3389/fmed.2026.1890816)
Supplement: Supplementary file 2 [file Table_2.XLSX]

## Sheet: Sheet1
Table S2. Age-stratified distribution of HPV16/18 and hrHPV12 among hrHPV-positive women.
		Total n	hrHPV positive		χ2	P-value
			hrHPV12 n (%; 95% CI)	HPV16‎/18 n (%; 95% CI)
Age groups（years）	≤20	50	39 (78.00; 64.04–88.47)	11 (22.00; 11.53–35.96)	7.505	0.111
	21-30	675	479 (70.96; 67.38–74.36)	196 (29.04; 25.64–32.62)
	31-40	773	585 (75.68; 72.50–78.67)	188 (24.32; 21.33–27.50)
	41-50	377	267 (70.82; 65.95–75.36)	110 (29.18; 24.64–34.05)
	>50	421	294 (69.83; 65.20–74.18)	127 (30.17; 25.82–34.80)
Total		2296	1,664 (72.47; 70.60–74.29)	632 (27.53; 25.71–29.40)
hrHPV, high-risk human papillomavirus; hrHPV12, 12 non-HPV16/18 high-risk HPV genotypes. Correlation analyses were performed using the chi-square test. 95% CIs for proportions were calculated using the exact binomial (Clopper–Pearson) method. Bold values indicate P < 0.05.
