# Supplementary material for: Associations between vaginal microecological status and high-risk human papillomavirus positivity in women from Eastern China: a retrospective cross-sectional study
Source: Front Med (Lausanne). 2026 Jul 10;13:1890816. doi: 10.3389/fmed.2026.1890816 (PMC13395778; doi:10.3389/fmed.2026.1890816)
Supplement: Supplementary file 3 [file Table_3.XLSX]

## Sheet: Sheet1
Table S3. Age-specific detection rates of BV, AV, TV, and VVC.
		Total n	Age groups (years)					χ2	P-value
			≤20 (%; 95% CI)	21-30 (%; 95% CI)	31-40 (%; 95% CI)	41-50 (%; 95% CI)	>50 (%; 95% CI)
BV	No detected	12671	119 (84.40; 77.34–89.96)	3,682 (91.30; 90.38–92.15)	4,780 (89.87; 89.02–90.66)	2,068 (84.62; 83.12–86.02)	2,112 (87.20; 85.80–88.51)	83.763	<0.001
	Detected	1598	22 (15.60; 10.04–22.66)	351 (8.70; 7.85–9.62)	539 (10.13; 9.34–10.98)	376 (15.38; 13.98–16.88)	310 (12.80; 11.49–14.20)
AV	No detected	13418	131 (92.91; 87.34–96.55)	3,789 (93.95; 93.17–94.67)	5,025 (94.47; 93.82–95.07)	2,312 (94.60; 93.63–95.46)	2,161 (89.22; 87.92–90.43)	86.705	<0.001
	Detected	941	10 (7.09; 3.45–12.66)	244 (6.05; 5.33–6.83)	294 (5.53; 4.93–6.18)	132 (5.40; 4.54–6.37)	261 (10.78; 9.57–12.08)
TV	No detected	14259	137 (97.16; 92.90–99.22)	4,022 (99.73; 99.51–99.86)	5,299 (99.62; 99.42–99.77)	2,406 (98.45; 97.87–98.90)	2,395 (98.89; 98.38–99.26)	53.992	<0.001
	Detected	100	4 (2.84; 0.78–7.10)	11 (0.27; 0.14–0.49)	20 (0.38; 0.23–0.58)	38 (1.55; 1.10–2.13)	27 (1.11; 0.74–1.62)
VVC	No detected	13034	123 (87.23; 80.58–92.26)	3,591 (89.04; 88.04–89.99)	4,760 (89.49; 88.64–90.30)	2,230 (91.24; 90.05–92.34)	2,330 (96.20; 95.36–96.93)	112.862	<0.001
	Detected	1325	18 (12.77; 7.74–19.42)	442 (10.96; 10.01–11.96)	559 (10.51; 9.70–11.36)	214 (8.76; 7.66–9.95)	92 (3.80; 3.07–4.64)
BV, bacterial vaginosis; AV, aerobic vaginitis; TV, trichomonal vaginitis; VVC, vulvovaginal candidiasis; CI, confidence interval. Correlation analyses were performed using the chi-square test or Fisher’s exact test. 95% CIs for proportions were calculated using the exact binomial (Clopper–Pearson) method. Bold values: P < 0.05.

## Sheet: CI calculation
Variable	Status	Age group	Total n	Count	Percent	Lower 95% CI	Upper 95% CI	Formatted
BV	No detected	≤20	141	119	84.3972	77.3354	89.9559	119 (84.40; 77.34–89.96)
BV	No detected	21-30	4033	3682	91.2968	90.3842	92.149	3,682 (91.30; 90.38–92.15)
BV	No detected	31-40	5319	4780	89.8665	89.0241	90.6649	4,780 (89.87; 89.02–90.66)
BV	No detected	41-50	2444	2068	84.6154	83.1231	86.0241	2,068 (84.62; 83.12–86.02)
BV	No detected	>50	2422	2112	87.2007	85.8044	88.5062	2,112 (87.20; 85.80–88.51)
BV	Detected	≤20	141	22	15.6028	10.0441	22.6646	22 (15.60; 10.04–22.66)
BV	Detected	21-30	4033	351	8.7032	7.85099	9.61577	351 (8.70; 7.85–9.62)
BV	Detected	31-40	5319	539	10.1335	9.33514	10.9759	539 (10.13; 9.34–10.98)
BV	Detected	41-50	2444	376	15.3846	13.9759	16.8769	376 (15.38; 13.98–16.88)
BV	Detected	>50	2422	310	12.7993	11.4938	14.1956	310 (12.80; 11.49–14.20)
AV	No detected	≤20	141	131	92.9078	87.344	96.5468	131 (92.91; 87.34–96.55)
AV	No detected	21-30	4033	3789	93.9499	93.1693	94.6661	3,789 (93.95; 93.17–94.67)
AV	No detected	31-40	5319	5025	94.4726	93.8243	95.0716	5,025 (94.47; 93.82–95.07)
AV	No detected	41-50	2444	2312	94.599	93.6276	95.4617	2,312 (94.60; 93.63–95.46)
AV	No detected	>50	2422	2161	89.2238	87.9205	90.4313	2,161 (89.22; 87.92–90.43)
AV	Detected	≤20	141	10	7.0922	3.45319	12.656	10 (7.09; 3.45–12.66)
AV	Detected	21-30	4033	244	6.05009	5.33394	6.83069	244 (6.05; 5.33–6.83)
AV	Detected	31-40	5319	294	5.52735	4.92839	6.17568	294 (5.53; 4.93–6.18)
AV	Detected	41-50	2444	132	5.40098	4.53829	6.3724	132 (5.40; 4.54–6.37)
AV	Detected	>50	2422	261	10.7762	9.56865	12.0795	261 (10.78; 9.57–12.08)
TV	No detected	≤20	141	137	97.1631	92.8959	99.2217	137 (97.16; 92.90–99.22)
TV	No detected	21-30	4033	4022	99.7273	99.5125	99.8638	4,022 (99.73; 99.51–99.86)
TV	No detected	31-40	5319	5299	99.624	99.4199	99.7702	5,299 (99.62; 99.42–99.77)
TV	No detected	41-50	2444	2406	98.4452	97.8721	98.8974	2,406 (98.45; 97.87–98.90)
TV	No detected	>50	2422	2395	98.8852	98.3822	99.2641	2,395 (98.89; 98.38–99.26)
TV	Detected	≤20	141	4	2.83688	0.778252	7.10411	4 (2.84; 0.78–7.10)
TV	Detected	21-30	4033	11	0.27275	0.136232	0.4875	11 (0.27; 0.14–0.49)
TV	Detected	31-40	5319	20	0.376011	0.229824	0.580123	20 (0.38; 0.23–0.58)
TV	Detected	41-50	2444	38	1.55483	1.10258	2.12793	38 (1.55; 1.10–2.13)
TV	Detected	>50	2422	27	1.11478	0.735898	1.61783	27 (1.11; 0.74–1.62)
VVC	No detected	≤20	141	123	87.234	80.5764	92.2554	123 (87.23; 80.58–92.26)
VVC	No detected	21-30	4033	3591	89.0404	88.0355	89.9884	3,591 (89.04; 88.04–89.99)
VVC	No detected	31-40	5319	4760	89.4905	88.6352	90.3022	4,760 (89.49; 88.64–90.30)
VVC	No detected	41-50	2444	2230	91.2439	90.0528	92.335	2,230 (91.24; 90.05–92.34)
VVC	No detected	>50	2422	2330	96.2015	95.3616	96.9271	2,330 (96.20; 95.36–96.93)
VVC	Detected	≤20	141	18	12.766	7.7446	19.4236	18 (12.77; 7.74–19.42)
VVC	Detected	21-30	4033	442	10.9596	10.0116	11.9645	442 (10.96; 10.01–11.96)
VVC	Detected	31-40	5319	559	10.5095	9.69776	11.3648	559 (10.51; 9.70–11.36)
VVC	Detected	41-50	2444	214	8.75614	7.665	9.94725	214 (8.76; 7.66–9.95)
VVC	Detected	>50	2422	92	3.79851	3.07291	4.63838	92 (3.80; 3.07–4.64)
