# Supplementary material for: Associations between vaginal microecological status and high-risk human papillomavirus positivity in women from Eastern China: a retrospective cross-sectional study
Source: Front Med (Lausanne). 2026 Jul 10;13:1890816. doi: 10.3389/fmed.2026.1890816 (PMC13395778; doi:10.3389/fmed.2026.1890816)
Supplement: Supplementary file 4 [file Table_4.XLSX]

## Sheet: Sheet1
Table S4. Overall hrHPV positivity in the no vaginitis and vaginitis groups.
Types of vaginitis	Total n	hrHPV		χ2	P-value
		Negative (%)	Positive (%; 95% CI)
NV	10946	9,337(85.30)	1,609 (14.70; 14.04–15.38)	————
BV	1171	844(72.08)	327 (27.92; 25.37–30.59)	137.826	<0.001
AV	694	587(84.58)	107 (15.42; 12.81–18.32)	0.268	0.605
TV	32	22(68.75)	10 (31.25; 16.12–50.01)	6.951	0.008
VVC	1004	869(86.55)	135 (13.45; 11.40–15.71)	1.159	0.282
BV+AV	124	93(75.00)	31 (25.00; 17.66–33.57)	10.308	0.001
BV+TV	39	24(61.54)	15 (38.46; 23.36–55.38)	14.417	<0.001
BV+VVC	226	185(81.86)	41 (18.14; 13.34–23.80)	2.084	0.149
AV+TV	12	10(83.33)	2 (16.67; 2.09–48.41)	0.037	0.847
AV+VVC	72	65(90.28)	7 (9.72; 4.00–19.01)	1.416	0.234
BV+AV+TV	16	10(62.50)	6 (37.50; 15.20–64.57)	6.612	0.01
BV+AV+VVC	22	16(72.73)	6 (27.27; 10.73–50.22)	2.764	0.096
AV+TV+VVC	1	1(100.00)	0 (0.00; 0.00–97.50)	0.172	1
hrHPV, high-risk human papillomavirus; NV, no vaginitis; BV, bacterial vaginosis; AV, aerobic vaginitis; TV, trichomonal vaginitis; VVC, vulvovaginal candidiasis. All chi-square tests or Fisher’s exact tests were performed to assess the association between vaginitis and hrHPV positivity, comparing the vaginitis group with the NV group. 95% CIs for proportions were calculated using the exact binom…
