# Supplementary material for: Associations between vaginal microecological status and high-risk human papillomavirus positivity in women from Eastern China: a retrospective cross-sectional study
Source: Front Med (Lausanne). 2026 Jul 10;13:1890816. doi: 10.3389/fmed.2026.1890816 (PMC13395778; doi:10.3389/fmed.2026.1890816)
Supplement: Supplementary file 5 [file Table_5.XLSX]

## Sheet: Sheet1
Table S5. HPV16/18 positivity in the no vaginitis and vaginitis groups.
Types of vaginitis	Total n	HPV16/18		χ2	P-value
		Negative (%)	Positive (%; 95% CI)
NV	9777	9,337(95.50)	440 (4.50; 4.10–4.93)	————
BV	933	844(90.46)	89 (9.54; 7.73–11.61)	46.055	<0.001
AV	612	587(95.92)	25 (4.08; 2.66–5.97)	0.232	0.63
TV	25	22(88.00)	3 (12.00; 2.55–31.22)	3.25	0.071
VVC	910	869(95.49)	41 (4.51; 3.25–6.06)	0	0.994
BV+AV	103	93(90.29)	10 (9.71; 4.75–17.13)	6.36	0.012
BV+TV	29	24(82.76)	5 (17.24; 5.85–35.77)	10.835	0.009
BV+VVC	196	185(94.39)	11 (5.61; 2.83–9.82)	0.55	0.458
AV+TV	11	10(90.91)	1 (9.09; 0.23–41.28)	0.538	0.398
AV+VVC	67	65(97.01)	2 (2.99; 0.36–10.37)	0.356	0.77
BV+AV+TV	12	10(83.33)	2 (16.67; 2.09–48.41)	4.115	0.1
BV+AV+VVC	19	16(84.21)	3 (15.79; 3.38–39.58)	5.597	0.052
AV+TV+VVC	1	1(100.00)	0 (0.00; 0.00–97.50)	0.047	1
hrHPV, high-risk human papillomavirus; NV, no vaginitis; BV, bacterial vaginosis; AV, aerobic vaginitis; TV, trichomonal vaginitis; VVC, vulvovaginal candidiasis. All chi-square tests or Fisher’s exact tests were performed to assess the association between vaginitis and hrHPV positivity, comparing the vaginitis group with the NV group. 95% CIs for proportions were calculated using the exact binom…
