# Supplementary material for: Associations between vaginal microecological status and high-risk human papillomavirus positivity in women from Eastern China: a retrospective cross-sectional study
Source: Front Med (Lausanne). 2026 Jul 10;13:1890816. doi: 10.3389/fmed.2026.1890816 (PMC13395778; doi:10.3389/fmed.2026.1890816)
Supplement: Supplementary file 6 [file Table_6.XLSX]

## Sheet: Sheet1
Table S6. hrHPV12 positivity in the no vaginitis and vaginitis groups.
Types of vaginitis	Total n	hrHPV12		χ2	P-value
		Negative (%)	Positive (%; 95% CI)
NV	10506	9,337(88.87)	1,169 (11.13; 10.53–11.74)	————
BV	1082	844(78.00)	238 (22.00; 19.56–24.59)	108.641	<0.001
AV	669	587(87.74)	82 (12.26; 9.87–14.98)	0.808	0.369
TV	29	22(75.86)	7 (24.14; 10.30–43.54)	4.937	0.026
VVC	963	869(90.24)	94 (9.76; 7.96–11.81)	1.679	0.195
BV+AV	114	93(81.58)	21 (18.42; 11.78–26.77)	6.03	0.014
BV+TV	34	24(70.59)	10 (29.41; 15.10–47.48)	11.405	<0.001
BV+VVC	215	185(86.05)	30 (13.95; 9.62–19.32)	1.695	0.193
AV+TV	11	10(90.91)	1 (9.09; 0.23–41.28)	0.046	1
AV+VVC	70	65(92.86)	5 (7.14; 2.36–15.89)	1.118	0.29
BV+AV+TV	14	10(71.43)	4 (28.57; 8.39–58.10)	4.295	0.062
BV+AV+VVC	19	16(84.21)	3 (15.79; 3.38–39.58)	0.417	0.715
AV+TV+VVC	1	1(100.00)	0 (0.00; 0.00–97.50)	0.125	1
hrHPV, high-risk human papillomavirus; hrHPV12, 12 non-HPV16/18 high-risk HPV genotypes; NV, no vaginitis; BV, bacterial vaginosis; AV, aerobic vaginitis; TV, trichomonal vaginitis; VVC, vulvovaginal candidiasis. All chi-square tests or Fisher’s exact tests were performed to assess the association between vaginitis and hrHPV positivity, comparing the vaginitis group with the NV group. 95% CIs for…
