# Supplementary material for: Associations between vaginal microecological status and high-risk human papillomavirus positivity in women from Eastern China: a retrospective cross-sectional study
Source: Front Med (Lausanne). 2026 Jul 10;13:1890816. doi: 10.3389/fmed.2026.1890816 (PMC13395778; doi:10.3389/fmed.2026.1890816)
Supplement: Supplementary file 7 [file Table_7.XLSX]

## Sheet: Sheet1
Table S7. Sensitivity analysis of factors associated with overall hrHPV infection after excluding women with mixed vaginitis.
Indicators	Total n	hrHPV		Univariate analysis		Multivariate analysis
		Positive (%)	Negative (%)	P-value	OR (95% CI)	P-value	OR (95% CI)
Age groups（years）	≤20: 128	44(34.37)	84(65.63)
	21-30: 3,883	638(16.43)	3,245(83.57)	<0.001	0.375(0.258-0.546)	<0.001	0.397(0.277-0.569)
	31-40: 5,145	741(14.40)	4,404(85.60)	<0.001	0.321(0.221-0.466)	<0.001	0.331(0.231-0.473)
	41-50: 2,349	356(15.16)	1,993(84.84)	<0.001	0.341(0.233-0.500)	<0.001	0.335(0.232-0.484)
	>50: 2,342	409(17.46)	1,933(82.54)	<0.001	0.404(0.276-0.591)	<0.001	0.388(0.269-0.559)
SIA	N: 12,515	1,828(14.61)	10,687(85.39)	<0.001	2.165(1.900-2.468)	0.08	1.384(0.962-1.992)
	A: 1,332	360(27.03)	972(72.97)
LE	N: 4,375	599(13.69)	3,776(86.31)	<0.001	1.271(1.148-1.407)	<0.001	1.230(1.110-1.364)
	A: 9,472	1,589(16.78)	7,883(83.22)
BV	N: 12,676	1,861(14.68)	10,815(85.32)	<0.001	2.252(1.964-2.582)	0.011	1.638(1.073-2.266)
	A: 1,171	327(27.92)	844(72.08)
AV	N: 13,153	2,081(15.82)	11,072(84.18)	0.776	0.970(0.785-1.198)
	A: 694	107(15.42)	587(84.58)
TV	N: 13,815	2,178(15.77)	11,637(84.23)	0.02	2.429(1.148-5.136)	0.016	2.522(1.189-5.349)
	A: 32	10(31.25)	22(68.75)
VVC	N: 12,843	2,053(15.99)	10,790(84.01)	0.034	0.816(0.677-0.985)	0.207	0.885(0.732-1.070)
	A: 1,004	135(13.45)	869(86.55)
hrHPV, high-risk human papillomavirus; BV, Bacterial vaginosis; AV, Aerobic vaginitis; TV, Trichomonal vaginitis; VVC, Vulvovaginal candidiasis; SIA, Sialidase; LE, Leukocyte esterase; N, Normal; A, Abnormal; CI, confidence interval; OR, odds ratio. Age group was included a priori in multivariable model. Sensitivity analyses were performed after excluding women with mixed vaginitis. Age group was…
