# Supplementary material for: Associations between vaginal microecological status and high-risk human papillomavirus positivity in women from Eastern China: a retrospective cross-sectional study
Source: Front Med (Lausanne). 2026 Jul 10;13:1890816. doi: 10.3389/fmed.2026.1890816 (PMC13395778; doi:10.3389/fmed.2026.1890816)
Supplement: Supplementary file 8 [file Table_8.XLSX]

## Sheet: Sheet1
Table S8. Sensitivity analysis of factors associated with hrHPV12 infection after excluding women with mixed vaginitis.
Indicators	Total n	hrHPV12		Univariate analysis		Multivariate analysis
		Positive (%)	Negative (%)	P-value	OR (95% CI)	P-value	OR (95% CI)
Age groups(years)	≤20: 120	36(30.00)	84(70.00)
	21-30: 3,702	457(12.34)	3,245(87.66)	<0.001	0.329(0.220-0.491)	<0.001	0.344(0.229-0.516)
	31-40: 4,965	561(11.30)	4,404(88.70)	<0.001	0.297(0.199-0.444)	<0.001	0.304(0.203-0.455)
	41-50: 2,246	253(11.26)	1,993(88.74)	<0.001	0.296(0.196-0.447)	<0.001	0.289(0.191-0.438)
	>50: 2,216	283(12.77)	1,933(87.23)	<0.001	0.342(0.227-0.515)	<0.001	0.335(0.222-0.507)
SIA	N: 12,016	1,329(11.06)	10,687(88.94)	<0.001	2.159(1.862-2.504)	0.159	1.353(0.888-2.061)
	A: 1,233	261(21.09)	972(78.91)
LE	N: 4,219	443(10.50)	3,776(89.50)	<0.001	1.240(1.104-1.393)	0.002	1.207(1.073-1.358)
	A: 9,030	1,147(12.70)	7,883(87.30)
BV	N: 12,167	1,352(11.11)	10,815(88.89)	<0.001	2.256(1.933-2.633)	0.022	1.671(1.078-2.591)
	A: 1,082	238(22.00)	844(78.00)
AV	N: 12,580	1,508(11.99)	11,072(88.01)	0.834	1.026(0.809-1.300)
	A: 669	82(12.26)	587(87.74)
TV	N: 13,220	1,583(11.97)	11,637(88.03)	0.051	2.339(0.998-5.484)
	A: 29	7(24.14)	22(75.86)
VVC	N: 12,286	1,496(12.18)	10,790(87.82)	0.027	0.780(0.626-0.972)	0.115	0.837(0.670-1.045)
	A: 963	94(9.76)	869(90.24)
hrHPV, high-risk human papillomavirus; hrHPV12, 12 non-HPV16/18 high-risk HPV genotypes; BV, Bacterial vaginosis; AV, Aerobic vaginitis; TV, Trichomonal vaginitis; VVC, Vulvovaginal candidiasis; SIA, Sialidase; LE, Leukocyte esterase; N, Normal; A, Abnormal; CI, confidence interval; OR, odds ratio. Sensitivity analyses were performed after excluding women with mixed vaginitis. Age group was inclu…
