# Supplementary material for: Associations between vaginal microecological status and high-risk human papillomavirus positivity in women from Eastern China: a retrospective cross-sectional study
Source: Front Med (Lausanne). 2026 Jul 10;13:1890816. doi: 10.3389/fmed.2026.1890816 (PMC13395778; doi:10.3389/fmed.2026.1890816)
Supplement: Supplementary file 9 [file Table_9.XLSX]

## Sheet: Sheet1
Table S9. Sensitivity analysis of factors associated with HPV16/18 infection after excluding women with mixed vaginitis.
Indicators	Total n	HPV16/18		Univariate analysis		Multivariate analysis
		Positive (%)	Negative (%)	P-value	OR (95% CI)	P-value	OR (95% CI)
Age groups（years）	≤20: 92	8(8.70)	84(91.30)
	21-30: 3,426	181(5.28)	3,245(94.72)	0.157	0.586(0.279-1.228)
	31-40: 4,584	180(3.93)	4,404(96.07)	0.025	0.429(0.205-0.900)
	41-50: 2,096	103(4.91)	1,993(95.09)	0.111	0.543(0.256-1.151)
	>50: 2,059	126(6.12)	1,933(93.88)	0.32	0.684(0.324-1.445)
SIA	N: 11,186	499(4.46)	10,687(95.54)	<0.001	2.181(1.741-2.733)	0.175	1.531(0.827-2.835)
	A: 1,071	99(9.24)	972(90.76)
LE	N: 3,932	156(3.97)	3,776(96.03)	0.001	1.357(1.126-1.636)	0.004	1.322(1.096-1.594)
	A: 8,325	442(5.31)	7,883(94.69)
BV	N: 11,324	509(4.49)	10,815(95.51)	<0.001	2.241(1.770-2.863)	0.25	1.459(0.767-2.776)
	A: 933	89(9.54)	844(90.46)
AV	N: 11,645	573(4.92)	11,072(95.08)	0.35	0.823(0.547-1.239)
	A: 612	25(4.08)	587(95.92)
TV	N: 12,232	595(4.86)	11,637(95.14)	0.112	2.667(0.796-8.936)
	A: 25	3(12.00)	22(88.00)
VVC	N: 11,347	557(4.91)	10,790(95.09)	0.587	0.914(0.661-1.264)
	A: 910	41(4.51)	869(95.49)
hrHPV, high-risk human papillomavirus; BV, bacterial vaginosis; AV, aerobic vaginitis; TV, trichomonal vaginitis; VVC, vulvovaginal candidiasis; SIA, Sialidase; LE, Leukocyte esterase; N, Normal; A, Abnormal; CI, confidence interval; OR, odds ratio. Sensitivity analyses were performed after excluding women with mixed vaginitis. Age group was included a priori in multivariable model. Variables wit…
